# Supplementary material for: Association between Maternal Blood Glucose Levels during Pregnancy and Birth Outcomes: A Birth Cohort Study
Source: Int J Environ Res Public Health. 2023 Jan 24;20(3):2102. doi: 10.3390/ijerph20032102 (PMC9915873; doi:10.3390/ijerph20032102)
Supplement: Supplementary file 1 [file ijerph-20-02102-s001.zip]

Archive with 1 entries (1 files):
- ijerph-2042482-supplementary.pdf
